# Supplementary material for: Vulnerability of Gubernatrix cristata to climate change, anthropogenic pressures, and hybridization threats
Source: Sci Rep. 2025 Apr 9;15:12152. doi: 10.1038/s41598-025-94293-7 (PMC11982183; doi:10.1038/s41598-025-94293-7)
Supplement: Supplementary file 2 — Supplementary Information 2. [file 41598_2025_94293_MOESM2_ESM.xlsx]

## Sheet: TABLE_S2_Cardinal_calibration_r
Performance metrics for all candidate models
Model	Mean_AUC_ratio	pval_pROC	Omission_rate_at_5%	AICc	delta_AICc	W_AICc	num_parameters
M_0.1_F_lp_set_01	1.27996	0	0.0432099	9242.31	152.114	8.54e-36	31
M_0.1_F_qp_set_01	1.18142	0	0.0617284	9258.67	168.467	2.47e-39	29
M_0.1_F_p_set_01	1.29678	0	0.0493827	9260.16	169.966	1.09e-39	27
M_0.1_F_lqp_set_01	1.22012	0	0.0555556	9265.69	175.495	7.79e-41	32
M_0.1_F_lpt_set_01	1.25384	0	0.277778	9350.66	260.465	2.84e-59	181
M_0.1_F_pt_set_01	1.26042	0	0.277778	9350.66	260.465	2.68e-59	181
M_0.1_F_lqt_set_01	1.25099	0	0.277778	9351.67	261.475	1.68e-59	181
M_0.1_F_lt_set_01	1.27666	0	0.277778	9351.67	261.475	1.54e-59	181
M_0.1_F_qt_set_01	1.26766	0	0.277778	9351.67	261.475	1.59e-59	181
M_0.1_F_t_set_01	1.27206	0	0.277778	9351.67	261.475	1.49e-59	181
M_0.1_F_lqpt_set_01	1.26584	0	0.277778	9388.23	298.033	2.11e-67	185
M_0.1_F_qpt_set_01	1.27319	0	0.277778	9388.23	298.033	2.02e-67	185
M_0.1_F_lq_set_01	1.16175	0	0.0740741	9401.63	311.433	2.15e-70	16
M_0.1_F_h_set_01	1.27723	0	0.154321	9479.61	389.408	2.49e-87	170
M_0.1_F_lh_set_01	1.29191	0	0.154321	9479.61	389.408	2.58e-87	170
M_0.1_F_qh_set_01	1.27086	0	0.154321	9490.03	399.836	1.44e-89	170
M_0.1_F_lpth_set_01	1.29228	0	0.32716	9493.75	403.555	2.66e-90	195
M_0.1_F_lqpth_set_01	1.27632	0	0.32716	9493.75	403.555	2.69e-90	195
M_0.1_F_lqth_set_01	1.27679	0.01	0.32716	9493.75	403.555	2.63e-90	195
M_0.1_F_pth_set_01	1.28773	0.01	0.32716	9493.75	403.555	2.54e-90	195
M_0.1_F_qth_set_01	1.27796	0	0.32716	9493.75	403.555	2.52e-90	195
M_0.1_F_th_set_01	1.28146	0	0.32716	9493.75	403.555	2.32e-90	195
M_0.1_F_l_set_01	1.11273	0	0.0432099	9502.58	412.382	2.46e-92	8
M_0.1_F_q_set_01	1.11169	0	0.0679012	9504.71	414.515	8.56e-93	8
M_0.1_F_lph_set_01	1.28841	0.03	0.154321	9528.2	437.998	8.08e-98	178
M_0.1_F_ph_set_01	1.26376	0	0.166667	9528.2	437.998	7.61e-98	178
M_0.1_F_lqh_set_01	1.27882	0	0.12963	9564.32	474.12	1.13e-105	178
M_0.1_F_qph_set_01	1.27273	0	0.17284	9583.51	493.311	8.05e-110	183
M_0.1_F_lqph_set_01	1.26563	0	0.154321	9669.54	579.342	1.75e-128	190
M_0.5_F_h_set_01	1.26441	0	0.12963	9209.63	119.433	1.42e-28	92
M_0.5_F_l_set_01	1.12472	0	0.0432099	9503.89	413.687	1.72e-92	8
M_0.5_F_lh_set_01	1.26361	0	0.135802	9191.62	101.419	1.22e-24	88
M_0.5_F_lp_set_01	1.26375	0	0.037037	9246.06	155.864	1.78e-36	26
M_0.5_F_lph_set_01	1.30043	0	0.0925926	9220.11	129.911	9.19e-31	102
M_0.5_F_lpt_set_01	1.24435	0	0.160494	9095.99	5.78886	0.000812361	126
M_0.5_F_lpth_set_01	1.252	0	0.141975	9114.16	23.9636	1.04e-07	130
M_0.5_F_lq_set_01	1.1517	0	0.0802469	9401.37	311.172	3.32e-70	14
M_0.5_F_lqh_set_01	1.24838	0	0.12963	9201.69	111.489	8.94e-27	90
M_0.5_F_lqp_set_01	1.22513	0	0.0493827	9265.02	174.823	1.53e-40	30
M_0.5_F_lqph_set_01	1.29869	0	0.0925926	9182.85	92.6485	1.23e-22	92
M_0.5_F_lqpt_set_01	1.23575	0	0.160494	9117.45	27.2499	1.92e-08	130
M_0.5_F_lqpth_set_01	1.25738	0	0.148148	9134.09	43.8944	4.97e-12	134
M_0.5_F_lqt_set_01	1.22434	0	0.148148	9115.79	25.5951	3.95e-08	126
M_0.5_F_lqth_set_01	1.2654	0	0.141975	9140.92	50.7204	1.59e-13	132
M_0.5_F_lt_set_01	1.2386	0	0.148148	9115.79	25.5951	3.5e-08	126
M_0.5_F_p_set_01	1.24713	0	0.0493827	9287.42	197.221	1.78e-45	22
M_0.5_F_ph_set_01	1.29242	0	0.0864198	9205.93	115.737	1.01e-27	98
M_0.5_F_pt_set_01	1.25026	0	0.160494	9095.99	5.78886	0.00074715	126
M_0.5_F_pth_set_01	1.24826	0	0.141975	9119.75	29.5549	5.96e-09	131
M_0.5_F_q_set_01	1.11192	0.01	0.0679012	9503.22	413.018	2.43e-92	7
M_0.5_F_qh_set_01	1.25615	0	0.135802	9198.54	108.342	3.97e-26	89
M_0.5_F_qp_set_01	1.21994	0	0.0493827	9291.05	200.852	3.15e-46	26
M_0.5_F_qph_set_01	1.2676	0	0.0864198	9204.29	114.09	2.54e-27	99
M_0.5_F_qpt_set_01	1.24835	0	0.160494	9090.2	0	0.0149008	125
M_0.5_F_qt_set_01	1.23184	0	0.148148	9115.79	25.5951	3.64e-08	126
M_0.5_F_qth_set_01	1.25346	0	0.141975	9140.92	50.7204	1.49e-13	132
M_0.5_F_t_set_01	1.24039	0	0.12963	9115.79	25.5951	3.33e-08	126
M_0.5_F_th_set_01	1.25551	0	0.135802	9140.92	50.7204	1.34e-13	132
M_1_F_h_set_01	1.24473	0	0.0925926	9224.36	134.16	1.36e-31	73
M_1_F_l_set_01	1.1093	0.01	0.0432099	9504.99	414.788	1.46e-92	7
M_1_F_lh_set_01	1.23041	0	0.0925926	9238.73	148.53	1.11e-34	76
M_1_F_lp_set_01	1.26007	0	0.037037	9247.52	157.324	1.32e-36	21
M_1_F_lph_set_01	1.24159	0	0.0740741	9191.65	101.455	2.38e-24	76
M_1_F_lpt_set_01	1.20582	0	0.0864198	9115.48	25.2803	8.08e-08	87
M_1_F_lpth_set_01	1.2294	0	0.0864198	9092.13	1.92993	0.0119481	83
M_1_F_lq_set_01	1.12406	0	0.0740741	9421.17	330.975	2.54e-74	13
M_1_F_lqh_set_01	1.22626	0	0.0925926	9248.89	158.697	8.42e-37	79
M_1_F_lqp_set_01	1.23319	0	0.0555556	9264.83	174.632	2.78e-40	26
M_1_F_lqph_set_01	1.24563	0	0.0740741	9166.15	75.9551	9.58e-19	67
M_1_F_lqpt_set_01	1.2022	0	0.0925926	9098.99	8.78769	0.000357993	83
M_1_F_lqpth_set_01	1.22783	0	0.0864198	9091.18	0.97796	0.0194677	84
M_1_F_lqt_set_01	1.19279	0	0.123457	9130.44	40.2415	4.34e-11	87
M_1_F_lqth_set_01	1.21715	0	0.111111	9121.84	31.6464	4.13e-09	86
M_1_F_lt_set_01	1.20246	0	0.123457	9132.43	42.2279	1.32e-11	88
M_1_F_p_set_01	1.2549	0	0.0493827	9292.81	202.61	1.8e-46	21
M_1_F_ph_set_01	1.23096	0	0.0802469	9178.36	88.1615	1.59e-21	73
M_1_F_pt_set_01	1.20467	0	0.0864198	9102.38	12.1818	4.91e-05	83
M_1_F_pth_set_01	1.23094	0	0.0864198	9092.13	1.92993	0.010734	83
M_1_F_q_set_01	1.1212	0.01	0.0617284	9504.02	413.826	2.41e-92	7
M_1_F_qh_set_01	1.22702	0	0.0925926	9227.19	136.992	3.8e-32	73
M_1_F_qp_set_01	1.24512	0	0.0432099	9272.56	182.364	5.12e-42	21
M_1_F_qph_set_01	1.23416	0	0.0740741	9178.78	88.58	1.57e-21	71
M_1_F_qpt_set_01	1.20033	0	0.0864198	9105.89	15.6876	1.03e-05	85
M_1_F_qt_set_01	1.1922	0	0.117284	9126.9	36.7011	2.23e-10	86
M_1_F_qth_set_01	1.22422	0	0.104938	9121.84	31.6464	3.72e-09	86
M_1_F_t_set_01	1.23035	0	0.117284	9113.12	22.9188	1.91e-07	83
M_1_F_th_set_01	1.22585	0	0.104938	9132.36	42.1585	1.59e-11	89
M_2_F_h_set_01	1.21317	0	0.0679012	9246.47	156.27	4.4e-36	53
M_2_F_l_set_01	1.12587	0	0.0432099	9506.67	416.471	1.2e-92	6
M_2_F_lh_set_01	1.17413	0	0.0740741	9260.3	170.101	5.14e-39	51
M_2_F_lp_set_01	1.24788	0	0.0493827	9307.53	217.336	2.61e-49	18
M_2_F_lph_set_01	1.19503	0	0.0679012	9227.18	136.979	1.57e-31	52
M_2_F_lpt_set_01	1.20142	0	0.0802469	9174.36	84.1626	4.24e-20	36
M_2_F_lpth_set_01	1.2016	0	0.0679012	9194.69	104.487	5.84e-24	51
M_2_F_lq_set_01	1.12936	0	0.0493827	9455	364.8	2.39e-81	11
M_2_F_lqh_set_01	1.1767	0	0.0679012	9283.83	193.635	6.64e-44	59
M_2_F_lqp_set_01	1.25431	0	0.0493827	9313.45	223.254	2.14e-50	21
M_2_F_lqph_set_01	1.20071	0	0.0617284	9213.69	123.493	2.78e-28	47
M_2_F_lqpt_set_01	1.20372	0	0.0679012	9177.54	87.3395	1.67e-20	34
M_2_F_lqpth_set_01	1.21099	0	0.0555556	9215.15	124.956	2.94e-28	58
M_2_F_lqt_set_01	1.16033	0	0.104938	9208.25	118.053	1.6e-27	41
M_2_F_lqth_set_01	1.20229	0	0.0679012	9266.96	176.763	9.19e-40	67
M_2_F_lt_set_01	1.16743	0	0.135802	9202.07	111.876	2.16e-26	40
M_2_F_p_set_01	1.24686	0	0.0617284	9326.73	236.533	1.52e-53	17
M_2_F_ph_set_01	1.18648	0	0.0740741	9225.1	134.9	2.91e-31	51
M_2_F_pt_set_01	1.20531	0	0.0802469	9190.66	100.46	8.28e-24	40
M_2_F_pth_set_01	1.20562	0	0.0740741	9205.4	115.201	1.29e-26	54
M_2_F_q_set_01	1.12753	0	0.0617284	9506.54	416.344	1.33e-92	7
M_2_F_qh_set_01	1.18699	0	0.0679012	9275.34	185.144	3.21e-42	57
M_2_F_qp_set_01	1.23996	0	0.0493827	9345.83	255.637	1.43e-57	21
M_2_F_qph_set_01	1.18354	0	0.0802469	9231.08	140.88	2.69e-32	52
M_2_F_qpt_set_01	1.20356	0	0.0555556	9183.04	92.8444	6.57e-22	39
M_2_F_qt_set_01	1.1716	0	0.135802	9188.22	98.0208	2.53e-23	38
M_2_F_qth_set_01	1.20902	0	0.0740741	9251.1	160.906	1.35e-36	63
M_2_F_t_set_01	1.20552	0	0.104938	9170.27	80.0676	1.49e-19	42
M_2_F_th_set_01	1.24666	0	0.0740741	9218.23	128.035	9.55e-30	57

## Sheet: TABLE S2_Diuca_calibration_resu
Performance metrics for all candidate models
Model	Mean_AUC_ratio	pval_pROC	Omission_rate_at_5%	AICc	delta_AICc	W_AICc	num_parameters
M_0.1_F_l_set_01	1.1039	0	0.0352423	13592.8	152.183	7.30966e-36	8
M_0.1_F_q_set_01	1.11151	0	0.0572687	13671.5	230.909	5.91979e-53	8
M_0.1_F_p_set_01	1.15077	0	0.110132	13445	4.3938	0.000917727	26
M_0.1_F_t_set_01	1.13663	0	0.30837	13874.4	433.836	5.17868e-97	226
M_0.1_F_h_set_01	1.16123	0	0.180617	13843.1	402.493	3.34009e-90	189
M_0.1_F_lq_set_01	1.13341	0	0.0837004	13463.5	22.8546	9.22328e-08	16
M_0.1_F_lp_set_01	1.15272	0	0.118943	13449.4	8.81942	0.000103811	32
M_0.1_F_lt_set_01	1.14183	0	0.30837	13874.4	433.836	5.35652e-97	226
M_0.1_F_lh_set_01	1.16117	0	0.180617	13843.1	402.493	3.45579e-90	189
M_0.1_F_qp_set_01	1.15391	0	0.0969163	13441.2	0.561381	0.00657444	32
M_0.1_F_qt_set_01	1.13903	0	0.30837	13874.4	433.836	5.46211e-97	226
M_0.1_F_qh_set_01	1.14615	0	0.180617	13843.1	402.493	3.52451e-90	189
M_0.1_F_pt_set_01	1.13795	0	0.30837	13874.4	433.836	5.55975e-97	226
M_0.1_F_ph_set_01	1.16294	0	0.176211	13844.6	403.954	1.72812e-90	192
M_0.1_F_th_set_01	1.14881	0	0.312775	13863	422.419	1.70572e-94	228
M_0.1_F_lqp_set_01	1.15145	0	0.101322	13445.9	5.34191	0.00063504	37
M_0.1_F_lqt_set_01	1.13913	0	0.30837	13874.4	433.836	5.7622e-97	226
M_0.1_F_lqh_set_01	1.15077	0	0.180617	13843.1	402.493	3.71996e-90	189
M_0.1_F_lpt_set_01	1.13966	0	0.30837	13874.4	433.836	5.87098e-97	226
M_0.1_F_lph_set_01	1.15916	0	0.171806	13844.6	403.954	1.82578e-90	192
M_0.1_F_lth_set_01	1.14825	0	0.312775	13863	422.419	1.80304e-94	228
M_0.1_F_qpt_set_01	1.14161	0	0.30837	13874.4	433.836	6.04206e-97	226
M_0.1_F_qph_set_01	1.16031	0	0.167401	13825.7	385.132	2.29721e-86	187
M_0.1_F_qth_set_01	1.14675	0	0.312775	13863	422.419	1.85662e-94	228
M_0.1_F_pth_set_01	1.15107	0	0.312775	13863	422.419	1.8752e-94	228
M_0.1_F_lqpt_set_01	1.13673	0	0.30837	13874.4	433.836	6.28632e-97	226
M_0.1_F_lqph_set_01	1.15264	0	0.167401	13779.6	338.951	2.55053e-76	178
M_0.1_F_lqth_set_01	1.14733	0	0.312775	13863	422.419	1.93323e-94	228
M_0.1_F_lpth_set_01	1.1498	0	0.312775	13863	422.419	1.95337e-94	228
M_0.1_F_qpth_set_01	1.14852	0	0.312775	13863	422.419	1.97395e-94	228
M_0.1_F_lqpth_set_01	1.14658	0	0.312775	13863	422.419	1.99496e-94	228
M_0.5_F_l_set_01	1.11124	0	0.0264317	13597.4	156.831	9.46886e-37	8
M_0.5_F_q_set_01	1.12227	0	0.0572687	13670.3	229.685	1.44842e-52	7
M_0.5_F_p_set_01	1.1495	0	0.101322	13447.6	6.96547	0.000337698	21
M_0.5_F_t_set_01	1.15408	0	0.23348	13589.3	148.7	5.70174e-35	141
M_0.5_F_h_set_01	1.15078	0	0.132159	13545.3	104.744	2.02233e-25	93
M_0.5_F_lq_set_01	1.13815	0	0.092511	13466.4	25.7559	2.90271e-08	12
M_0.5_F_lp_set_01	1.15447	0	0.105727	13451.8	11.2427	4.16155e-05	26
M_0.5_F_lt_set_01	1.15784	0	0.229075	13589.3	148.7	5.96675e-35	141
M_0.5_F_lh_set_01	1.14844	0	0.118943	13531.8	91.2357	1.8159e-22	89
M_0.5_F_qp_set_01	1.15224	0	0.0837004	13440.6	0	0.0117672	26
M_0.5_F_qt_set_01	1.15413	0	0.229075	13589.3	148.7	6.10885e-35	141
M_0.5_F_qh_set_01	1.15689	0	0.127753	13560.4	119.752	1.19428e-28	98
M_0.5_F_pt_set_01	1.15702	0	0.215859	13609.3	168.68	2.87003e-39	150
M_0.5_F_ph_set_01	1.16947	0	0.123348	13574.5	133.906	1.03354e-31	110
M_0.5_F_th_set_01	1.15909	0	0.220264	13594.9	154.261	3.97861e-36	145
M_0.5_F_lqp_set_01	1.1536	0	0.0969163	13443.9	3.32059	0.00240089	30
M_0.5_F_lqt_set_01	1.15698	0	0.220264	13589.3	148.7	6.56287e-35	141
M_0.5_F_lqh_set_01	1.15587	0	0.118943	13546.1	105.504	1.59459e-25	94
M_0.5_F_lpt_set_01	1.15826	0.01	0.215859	13609.3	168.68	3.08894e-39	150
M_0.5_F_lph_set_01	1.17099	0	0.123348	13554.7	114.079	2.24886e-27	104
M_0.5_F_lth_set_01	1.16358	0	0.23348	13594.9	154.261	4.29025e-36	145
M_0.5_F_qpt_set_01	1.16867	0	0.207048	13599.9	159.303	3.49427e-37	148
M_0.5_F_qph_set_01	1.17016	0	0.123348	13546.4	105.746	1.51048e-25	101
M_0.5_F_qth_set_01	1.16279	0	0.229075	13594.9	154.261	4.47109e-36	145
M_0.5_F_pth_set_01	1.17256	0.01	0.220264	13587.8	147.237	1.51993e-34	147
M_0.5_F_lqpt_set_01	1.15864	0	0.207048	13599.9	159.303	3.69634e-37	148
M_0.5_F_lqph_set_01	1.16319	0	0.132159	13546.5	105.924	1.46345e-25	101
M_0.5_F_lqth_set_01	1.16063	0	0.237885	13594.9	154.261	4.73734e-36	145
M_0.5_F_lpth_set_01	1.17584	0	0.215859	13587.8	147.237	1.61181e-34	147
M_0.5_F_qpth_set_01	1.17205	0	0.220264	13596.4	155.827	2.23163e-36	149
M_0.5_F_lqpth_set_01	1.16899	0	0.220264	13596.4	155.827	2.2664e-36	149
M_1_F_l_set_01	1.10494	0.02	0.0264317	13606.1	165.523	1.80515e-38	8
M_1_F_q_set_01	1.12007	0	0.0572687	13671.8	231.153	1.02844e-52	7
M_1_F_p_set_01	1.15002	0	0.0748899	13472.2	31.6004	2.24646e-09	18
M_1_F_t_set_01	1.14037	0	0.154185	13514.4	73.8356	1.53958e-18	75
M_1_F_h_set_01	1.14603	0	0.110132	13516	75.422	7.08279e-19	65
M_1_F_lq_set_01	1.13208	0	0.0881057	13474.2	33.5946	8.71576e-10	10
M_1_F_lp_set_01	1.15881	0	0.0969163	13468.7	28.1266	1.36523e-08	23
M_1_F_lt_set_01	1.14657	0	0.132159	13506.2	65.5773	1.02459e-16	71
M_1_F_lh_set_01	1.14629	0	0.105727	13511.1	70.4684	9.04183e-18	66
M_1_F_qp_set_01	1.14929	0	0.0881057	13456	15.3658	8.50313e-06	22
M_1_F_qt_set_01	1.14384	0	0.140969	13521.2	80.5478	6.07561e-20	78
M_1_F_qh_set_01	1.14092	0	0.110132	13523.9	83.2544	1.59988e-20	68
M_1_F_pt_set_01	1.16402	0	0.123348	13457.2	16.5764	4.91403e-06	66
M_1_F_ph_set_01	1.16523	0	0.114537	13483.5	42.8711	9.7765e-12	68
M_1_F_th_set_01	1.14775	0	0.123348	13517.5	76.8892	4.09256e-19	81
M_1_F_lqp_set_01	1.14656	0	0.0881057	13455.4	14.7634	1.29229e-05	25
M_1_F_lqt_set_01	1.14091	0.01	0.127753	13498.5	57.8711	5.75103e-15	69
M_1_F_lqh_set_01	1.14176	0	0.105727	13499.6	58.9618	3.40581e-15	62
M_1_F_lpt_set_01	1.15672	0	0.123348	13469.8	29.2037	1.00837e-08	70
M_1_F_lph_set_01	1.16578	0	0.114537	13489.2	48.5554	6.47394e-13	69
M_1_F_lth_set_01	1.13894	0	0.110132	13511.5	70.926	9.19154e-18	80
M_1_F_qpt_set_01	1.15777	0	0.118943	13456.7	16.1284	7.45971e-06	66
M_1_F_qph_set_01	1.16564	0	0.101322	13480.7	40.1354	4.67838e-11	66
M_1_F_qth_set_01	1.14416	0	0.118943	13517.5	76.8892	5.00931e-19	81
M_1_F_pth_set_01	1.16898	0	0.123348	13466.5	25.9045	6.05232e-08	73
M_1_F_lqpt_set_01	1.15951	0	0.136564	13468.4	27.8408	2.35877e-08	71
M_1_F_lqph_set_01	1.16282	0	0.105727	13490.2	49.5921	4.58125e-13	69
M_1_F_lqth_set_01	1.14297	0	0.114537	13511.5	70.926	1.09701e-17	80
M_1_F_lpth_set_01	1.17055	0	0.118943	13463.2	22.5904	3.53452e-07	71
M_1_F_qpth_set_01	1.16803	0	0.118943	13461.9	21.2576	7.0838e-07	71
M_1_F_lqpth_set_01	1.16786	0	0.123348	13460	19.4434	1.80764e-06	71
M_2_F_l_set_01	1.08782	0.03	0.0264317	13626.6	185.982	1.27927e-42	7
M_2_F_q_set_01	1.11841	0	0.0528634	13678	237.382	9.10733e-54	8
M_2_F_p_set_01	1.13976	0	0.0660793	13495.6	55.0113	3.75677e-14	14
M_2_F_t_set_01	1.13256	0	0.154185	13527.1	86.4969	5.65505e-21	43
M_2_F_h_set_01	1.14155	0	0.105727	13523.7	83.0912	3.21456e-20	49
M_2_F_lq_set_01	1.13215	0	0.0748899	13500.1	59.513	4.39299e-15	10
M_2_F_lp_set_01	1.15793	0	0.0660793	13486.4	45.7452	4.45325e-12	14
M_2_F_lt_set_01	1.14568	0	0.0837004	13504.2	63.5845	6.19223e-16	33
M_2_F_lh_set_01	1.13529	0	0.105727	13483.4	42.8121	2.08987e-11	33
M_2_F_qp_set_01	1.15109	0	0.0792952	13479.2	38.5992	1.79176e-10	15
M_2_F_qt_set_01	1.13064	0	0.136564	13527.7	87.1275	5.42819e-21	39
M_2_F_qh_set_01	1.1309	0	0.118943	13503.4	62.7998	1.08991e-15	39
M_2_F_pt_set_01	1.15796	0	0.092511	13478.2	37.5975	3.39632e-10	35
M_2_F_ph_set_01	1.14539	0	0.123348	13465.7	25.1349	1.81684e-07	38
M_2_F_th_set_01	1.13384	0	0.110132	13511.1	70.4638	2.75131e-17	45
M_2_F_lqp_set_01	1.14903	0	0.0837004	13476.2	35.5837	1.092e-09	15
M_2_F_lqt_set_01	1.13571	0	0.092511	13483.3	42.7069	3.29227e-11	26
M_2_F_lqh_set_01	1.13225	0	0.101322	13492.3	51.6916	3.92831e-13	38
M_2_F_lpt_set_01	1.14808	0	0.101322	13470.5	29.884	2.28708e-08	33
M_2_F_lph_set_01	1.15515	0	0.123348	13478.2	37.5504	5.32488e-10	42
M_2_F_lth_set_01	1.13115	0	0.105727	13489.4	48.8049	2.07356e-12	36
M_2_F_qpt_set_01	1.13876	0	0.0969163	13485.9	45.2805	1.31603e-11	39
M_2_F_qph_set_01	1.14325	0	0.123348	13476.5	35.9251	1.55409e-09	43
M_2_F_qth_set_01	1.1277	0	0.118943	13534.6	93.9928	4.23796e-22	52
M_2_F_pth_set_01	1.14931	0	0.118943	13486.8	46.1541	1.16232e-11	47
M_2_F_lqpt_set_01	1.15172	0	0.0881057	13468.7	28.1296	1.08639e-07	30
M_2_F_lqph_set_01	1.14154	0	0.118943	13477.9	37.2504	1.3201e-09	44
M_2_F_lqth_set_01	1.13404	0	0.101322	13484.5	43.9259	5.59481e-11	35
M_2_F_lpth_set_01	1.15622	0	0.118943	13467.9	27.3426	2.7675e-07	39
M_2_F_qpth_set_01	1.14075	0	0.118943	13487.2	46.5509	2.45471e-11	47
M_2_F_lqpth_set_01	1.14517	0	0.118943	13493	52.3907	1.93309e-12	49
