# Supplementary material for: Vulnerability of Gubernatrix cristata to climate change, anthropogenic pressures, and hybridization threats
Source: Sci Rep. 2025 Apr 9;15:12152. doi: 10.1038/s41598-025-94293-7 (PMC11982183; doi:10.1038/s41598-025-94293-7)
Supplement: Supplementary file 7 — Supplementary Information 7. [file 41598_2025_94293_MOESM7_ESM.xlsx]

## Sheet: 2050
Table S6. Intersection of risk areas with protected areas. Potential risk levels for 2050 and 2070 within each protected area. The numbers represent the pixel count for each risk category, while the percentages are calculated based on the total pixel count covering each protected area
	Pixels count by risk values																										Pixels count by risk values (%)
Protected areas	1	3	6	7	9	10	12	13	14	16	17	19	20	21	23	24	26	27	28	30	31	33	34	Total risk (pixels count)	Total surface (pixels count)	Total risk %	1	3	6	7	9	10	12	13	14	16	17	19	20	21	23	24	26	27	28	30	31	33	34
Lagunas y Esteros del Iberá	292	0	0	12	0	0	0	0	0	0	0	0	0	0	0	0	0	0	0	0	0	0	0	304	313	97.1246	93.2907348242811	0	0	3.83386581469649	0	0	0	0	0	0	0	0	0	0	0	0	0	0	0	0	0	0	0
Montes del Queguay	272	0	0	1	0	0	0	0	0	0	0	0	0	0	0	0	0	0	0	0	0	0	0	273	293	93.1741	92.8327645051195	0	0	0.341296928327645	0	0	0	0	0	0	0	0	0	0	0	0	0	0	0	0	0	0	0
Iberá - Rincón del Socorro/Iberá	413	0	0	2	0	0	0	0	0	0	0	0	0	0	0	0	0	0	0	0	0	0	0	415	449	92.4276	91.9821826280624	0	0	0.44543429844098	0	0	0	0	0	0	0	0	0	0	0	0	0	0	0	0	0	0	0
El Gato y Lomas Limpias	1332	0	0	3	0	0	0	0	0	0	0	0	0	4	0	0	0	0	0	0	0	0	0	1339	1471	91.0265	90.5506458191706	0	0	0.203942895989123	0	0	0	0	0	0	0	0	0	0.271923861318831	0	0	0	0	0	0	0	0	0
El Palmar	109	0	0	1	0	0	0	0	0	0	0	0	0	0	0	0	0	0	0	0	0	0	0	110	126	87.3016	86.5079365079365	0	0	0.793650793650794	0	0	0	0	0	0	0	0	0	0	0	0	0	0	0	0	0	0	0
Esteros de Farrapos e Islas del Río Uruguay	213	0	0	1	0	0	0	0	0	0	0	0	0	0	0	0	0	0	0	0	0	0	0	214	253	84.585	84.1897233201581	0	0	0.395256916996047	0	0	0	0	0	0	0	0	0	0	0	0	0	0	0	0	0	0	0
Bahía de Samborombón	5752	0	0	404	0	0	0	0	257	0	0	0	0	7	0	0	0	0	0	0	0	0	0	6420	8665	74.0912	66.3819965377957	0	0	4.66243508366994	0	0	0	0	2.96595499134449	0	0	0	0	0.0807847663012118	0	0	0	0	0	0	0	0	0
Laguna Salada Grande	2479	0	0	618	0	0	0	0	376	0	0	0	0	56	0	0	0	0	6	0	0	0	0	3535	4693	75.325	52.8233539313872	0	0	13.1685489026209	0	0	0	0	8.01193266567228	0	0	0	0	1.19326656722779	0	0	0	0	0.127849989345834	0	0	0	0
Rincón de Santa María	96	0	0	0	0	0	0	0	0	0	0	0	0	0	0	0	0	0	0	0	0	0	0	96	100	96	96	0	0	0	0	0	0	0	0	0	0	0	0	0	0	0	0	0	0	0	0	0	0
Iberá	4226	0	0	1114	0	0	0	0	7831	0	0	0	0	1369	0	0	0	0	305	0	0	0	0	14845	16441	90.2926	25.7040326014233	0	0	6.77574356790949	0	0	0	0	47.6309226932668	0	0	0	0	8.32674411532145	0	0	0	0	1.85511830180646	0	0	0	0
Mburucuyá	0	0	0	0	0	0	0	0	215	0	0	0	0	18	0	0	0	0	0	0	0	0	0	233	255	91.3725	0	0	0	0	0	0	0	0	84.3137254901961	0	0	0	0	7.05882352941176	0	0	0	0	0	0	0	0	0
Agua Dulce	0	0	0	0	0	0	0	0	0	0	0	0	0	0	0	0	0	0	48	0	0	0	0	48	104	46.1538	0	0	0	0	0	0	0	0	0	0	0	0	0	0	0	0	0	0	46.1538461538462	0	0	0	0
Bahía de San Antonio	22	0	0	0	4	0	186	0	0	0	0	0	0	0	0	0	0	0	0	0	0	0	0	212	236	89.8305	9.32203389830508	0	0	0	1.69491525423729	0	78.8135593220339	0	0	0	0	0	0	0	0	0	0	0	0	0	0	0	0
Isla de Las Damas	21	0	0	0	0	0	0	0	0	0	0	0	0	0	0	0	0	0	0	0	0	0	0	21	22	95.4545	95.4545454545455	0	0	0	0	0	0	0	0	0	0	0	0	0	0	0	0	0	0	0	0	0	0
Rincón de Franqura	15	0	0	0	0	0	0	0	0	0	0	0	0	0	0	0	0	0	0	0	0	0	0	15	16	93.75	93.75	0	0	0	0	0	0	0	0	0	0	0	0	0	0	0	0	0	0	0	0	0	0
Rincón de Ajó	13	0	0	0	0	0	0	0	0	0	0	0	0	0	0	0	0	0	0	0	0	0	0	13	14	92.8571	92.8571428571429	0	0	0	0	0	0	0	0	0	0	0	0	0	0	0	0	0	0	0	0	0	0
Campos del Tuyú	36	0	0	0	0	0	0	0	0	0	0	0	0	0	0	0	0	0	0	0	0	0	0	36	39	92.3077	92.3076923076923	0	0	0	0	0	0	0	0	0	0	0	0	0	0	0	0	0	0	0	0	0	0
Esteros y Algarrobales del Río Uruguay	21	0	0	1	0	0	0	0	0	0	0	0	0	0	0	0	0	0	0	0	0	0	0	22	23	95.6522	91.304347826087	0	0	4.34782608695652	0	0	0	0	0	0	0	0	0	0	0	0	0	0	0	0	0	0	0
Islas de Victoria	527	0	0	651	0	0	0	0	32	0	0	0	0	0	0	0	0	0	0	0	0	0	0	1210	6483	18.6642	8.12895264538022	0	0	10.0416473854697	0	0	0	0	0.493598642603733	0	0	0	0	0	0	0	0	0	0	0	0	0	0
La Aurora del Palmar	23	0	0	1	0	0	0	0	1	0	0	0	0	0	0	0	0	0	0	0	0	0	0	25	31	80.6452	74.1935483870968	0	0	3.2258064516129	0	0	0	0	3.2258064516129	0	0	0	0	0	0	0	0	0	0	0	0	0	0
Pehuen Co-Monte Hermoso	13	0	0	14	0	0	0	0	0	0	0	0	0	0	0	0	0	0	0	0	0	0	0	27	248	10.8871	5.24193548387097	0	0	5.64516129032258	0	0	0	0	0	0	0	0	0	0	0	0	0	0	0	0	0	0	0
Localidad Rupestre Chamangá	9	0	0	0	0	0	0	0	0	0	0	0	0	0	0	0	0	0	0	0	0	0	0	9	184	4.8913	4.89130434782609	0	0	0	0	0	0	0	0	0	0	0	0	0	0	0	0	0	0	0	0	0	0
Bahía Blanca Bahía Falsa y Bahía Verde	160	2	2	129	0	0	3	0	0	0	0	0	0	0	0	0	0	0	0	0	0	0	0	296	422	70.1422	37.914691943128	0.4739336492891	0.4739336492891	30.5687203791469	0	0	0.710900473933649	0	0	0	0	0	0	0	0	0	0	0	0	0	0	0	0
Humedales del Santa Lucía	388	0	0	408	0	0	0	0	35	0	0	0	0	0	0	0	0	0	0	0	0	0	0	831	1327	62.6225	29.2388847023361	0	0	30.7460437076112	0	0	0	0	2.63752825923135	0	0	0	0	0	0	0	0	0	0	0	0	0	0
Potrero 7b	7	0	0	0	0	0	0	0	0	0	0	0	0	0	0	0	0	0	0	0	0	0	0	7	31	22.5806	22.5806451612903	0	0	0	0	0	0	0	0	0	0	0	0	0	0	0	0	0	0	0	0	0	0
Punta Lara	16	0	0	50	0	0	0	0	4	0	0	0	0	1	0	0	0	0	0	0	0	0	0	71	78	91.0256	20.5128205128205	0	0	64.1025641025641	0	0	0	0	5.12820512820513	0	0	0	0	1.28205128205128	0	0	0	0	0	0	0	0	0
Lagoa do Peixe	8	0	0	8	0	0	0	0	26	0	0	0	0	9	0	0	0	0	102	0	0	0	0	153	290	52.7586	2.75862068965517	0	0	2.75862068965517	0	0	0	0	8.96551724137931	0	0	0	0	3.10344827586207	0	0	0	0	35.1724137931034	0	0	0	0
Ciervo de los Pantanos	2	0	0	1	0	0	0	0	0	0	0	0	0	0	0	0	0	0	0	0	0	0	0	3	86	3.48837	2.32558139534884	0	0	1.16279069767442	0	0	0	0	0	0	0	0	0	0	0	0	0	0	0	0	0	0	0
La Loca	5	0	0	1	0	0	0	0	0	0	0	0	0	0	0	0	0	0	0	0	0	0	0	6	28	21.4286	17.8571428571429	0	0	3.57142857142857	0	0	0	0	0	0	0	0	0	0	0	0	0	0	0	0	0	0	0
Golfo San José	2	0	0	0	3	0	5	0	0	0	0	0	0	0	0	0	0	0	0	0	0	0	0	10	15	66.6667	13.3333333333333	0	0	0	20	0	33.3333333333333	0	0	0	0	0	0	0	0	0	0	0	0	0	0	0	0
Caleta de los Loros	5	0	0	0	0	0	39	0	0	0	0	0	0	0	0	0	0	0	0	0	0	0	0	44	46	95.6522	10.8695652173913	0	0	0	0	0	84.7826086956522	0	0	0	0	0	0	0	0	0	0	0	0	0	0	0	0
Valle del Lunarejo	6	0	0	0	0	0	0	0	0	0	0	0	0	0	0	0	0	0	0	0	0	0	0	6	426	1.40845	1.40845070422535	0	0	0	0	0	0	0	0	0	0	0	0	0	0	0	0	0	0	0	0	0	0
Valle Cretacico	6	1245	712	0	304	0	176	0	0	0	0	0	0	0	0	0	0	0	0	0	0	0	0	2443	3940	62.0051	0.152284263959391	31.5989847715736	18.0710659898477	0	7.71573604060914	0	4.46700507614213	0	0	0	0	0	0	0	0	0	0	0	0	0	0	0	0
Bahía San Blas	2	1127	462	1	228	0	45	5	0	9	0	6	0	0	0	0	0	0	0	0	0	0	0	1885	2200	85.6818	0.0909090909090909	51.2272727272727	21	0.0454545454545455	10.3636363636364	0	2.04545454545455	0.227272727272727	0	0.409090909090909	0	0.272727272727273	0	0	0	0	0	0	0	0	0	0	0
Arroyo Saladillo	2	0	0	0	0	0	0	0	0	0	0	0	0	0	0	0	0	0	0	0	0	0	0	2	2858	0.069979	0.0699790062981106	0	0	0	0	0	0	0	0	0	0	0	0	0	0	0	0	0	0	0	0	0	0
Bañados del Río Dulce y Laguna de Mar Chiquita	4	6	0	4	0	3	0	0	6	0	20	0	0	0	0	3	0	0	0	0	0	0	0	46	31377	0.146604	0.0127481913503522	0.0191222870255283	0	0.0127481913503522	0	0.00956114351276413	0	0	0.0191222870255283	0	0.0637409567517608	0	0	0	0	0.00956114351276413	0	0	0	0	0	0	0
Reserva Natural Otamendi	2	0	0	1	0	0	0	0	0	0	0	0	0	0	0	0	0	0	0	0	0	0	0	3	64	4.6875	3125	0	0	1.5625	0	0	0	0	0	0	0	0	0	0	0	0	0	0	0	0	0	0	0
Cayastá	3	0	0	2	0	0	0	0	0	0	0	0	0	0	0	0	0	0	0	0	0	0	0	5	5	100	60	0	0	40	0	0	0	0	0	0	0	0	0	0	0	0	0	0	0	0	0	0	0
Punta Bermeja	6	0	0	0	0	0	7	0	0	0	0	0	0	0	0	0	0	0	0	0	0	0	0	13	15	86.6667	40	0	0	0	0	0	46.6666666666667	0	0	0	0	0	0	0	0	0	0	0	0	0	0	0	0
Islas de Santa Fé	2	0	0	0	0	0	0	0	0	0	0	0	0	0	0	0	0	0	0	0	0	0	0	2	50	4	4	0	0	0	0	0	0	0	0	0	0	0	0	0	0	0	0	0	0	0	0	0	0
Zanjon de Loreto	0	0	0	0	0	0	0	0	0	0	0	0	0	16	0	0	0	0	1	0	0	0	0	17	17	100	0	0	0	0	0	0	0	0	0	0	0	0	0	93.75	0	0	0	0	6.25	0	0	0	0
Boca de la Laguna Herradura	0	0	0	0	0	0	0	0	0	0	0	0	0	1	0	0	0	0	3	0	0	0	0	4	4	100	0	0	0	0	0	0	0	0	0	0	0	0	0	25	0	0	0	0	75	0	0	0	0
Boca del Rio Bermejo	0	0	0	0	0	0	0	0	0	0	0	0	0	3	0	0	0	0	1	0	0	0	0	4	4	100	0	0	0	0	0	0	0	0	0	0	0	0	0	75	0	0	0	0	25	0	0	0	0
Bosque Petrificado Valcheta	0	1	1	0	0	0	0	0	0	0	0	0	0	0	0	0	0	0	0	0	0	0	0	2	2	100	0	50	50	0	0	0	0	0	0	0	0	0	0	0	0	0	0	0	0	0	0	0	0
Divisadero Largo	0	2	0	0	0	0	0	0	0	0	0	0	2	0	1	0	1	0	0	0	0	0	0	6	6	100	0	33.3333333333333	0	0	0	0	0	0	0	0	0	0	33.3333333333333	0	16.6666666666667	0	16.6666666666667	0	0	0	0	0	0
Estancia Ralicó	0	2	26	0	64	2	104	9	0	13	0	0	0	0	0	0	0	0	0	0	0	0	0	220	220	100	0	0.909090909090909	11.8181818181818	0	29.0909090909091	0.909090909090909	47.2727272727273	4.09090909090909	0	5.90909090909091	0	0	0	0	0	0	0	0	0	0	0	0	0
Granja Esperanza	0	0	1	0	0	0	0	0	0	0	0	0	0	0	0	0	0	0	0	0	0	0	0	1	1	100	0	0	100	0	0	0	0	0	0	0	0	0	0	0	0	0	0	0	0	0	0	0	0
Puerto Dalmacia	0	0	0	0	0	0	0	0	0	0	0	0	0	0	0	0	0	0	3	0	0	0	0	3	3	100	0	0	0	0	0	0	0	0	0	0	0	0	0	0	0	0	0	0	100	0	0	0	0
La Reforma	0	0	6	0	121	0	0	0	0	0	0	0	0	0	0	0	0	0	0	0	0	0	0	127	128	99.2188	0	0	4.6875	0	94.53125	0	0	0	0	0	0	0	0	0	0	0	0	0	0	0	0	0	0
Limay Mahuida	0	0	51	0	57	0	0	0	0	0	0	1	0	0	0	0	1	0	0	0	0	0	0	110	113	97.3451	0	0	45.1327433628319	0	50.4424778761062	0	0	0	0	0	0	0.884955752212389	0	0	0	0	0.884955752212389	0	0	0	0	0	0
Ñacuñan	0	121	0	2	0	97	0	1	0	0	57	0	0	0	0	92	0	1	2	0	36	0	0	409	423	96.6903	0	28.6052009456265	0	0.472813238770686	0	22.9314420803783	0	0.236406619385343	0	0	13.4751773049645	0	0	0	0	21.7494089834515	0	0.236406619385343	0.472813238770686	0	8.51063829787234	0	0
Laguna Guatrache	0	0	0	0	0	0	79	0	0	0	0	1	0	0	0	0	0	0	0	0	0	0	0	80	83	96.3855	0	0	0	0	0	0	95.1807228915663	0	0	0	0	1.20481927710843	0	0	0	0	0	0	0	0	0	0	0
Salitral Encantado	0	62	637	0	385	0	277	0	0	2	0	62	0	0	0	0	10	0	0	0	0	0	0	1435	1521	94.3458	0	4.07626561472715	41.8803418803419	0	25.3122945430638	0	18.2117028270874	0	0	0.131492439184747	0	4.07626561472715	0	0	0	0	0.657462195923734	0	0	0	0	0	0
Pichi Mahuida	0	0	82	0	24	0	15	0	0	0	0	2	0	0	0	0	0	0	0	0	0	0	0	123	131	93.8931	0	0	62.5954198473283	0	18.3206106870229	0	11.4503816793893	0	0	0	0	1.52671755725191	0	0	0	0	0	0	0	0	0	0	0
El Mangrullo	0	0	0	0	80	0	53	0	0	0	0	0	0	0	0	0	0	0	0	0	0	0	0	133	143	93.007	0	0	0	0	55.9440559440559	0	37.0629370629371	0	0	0	0	0	0	0	0	0	0	0	0	0	0	0	0
Estancia Santa Catalina	0	1	8	0	1	0	0	0	0	3	0	0	0	0	0	0	0	0	0	0	0	0	0	13	14	92.8571	0	7.14285714285714	57.1428571428571	0	7.14285714285714	0	0	0	0	21.4285714285714	0	0	0	0	0	0	0	0	0	0	0	0	0
Reserva Natural Villavicencio	0	1	6	0	6	0	3	2	0	3	0	1	1	0	2	0	1	0	0	0	0	0	0	26	28	92.8571	0	3.57142857142857	21.4285714285714	0	21.4285714285714	0	10.7142857142857	7.14285714285714	0	10.7142857142857	0	3.57142857142857	3.57142857142857	0	7.14285714285714	0	3.57142857142857	0	0	0	0	0	0
Villavicencio	0	1	6	0	6	0	3	2	0	3	0	1	1	0	2	0	1	0	0	0	0	0	0	26	28	92.8571	0	3.57142857142857	21.4285714285714	0	21.4285714285714	0	10.7142857142857	7.14285714285714	0	10.7142857142857	0	3.57142857142857	3.57142857142857	0	7.14285714285714	0	3.57142857142857	0	0	0	0	0	0
Sierra Pintada	0	43	1	0	0	0	0	3	0	0	0	0	0	0	0	0	0	8	0	0	0	0	9	64	69	92.7536	0	62.3188405797101	1.44927536231884	0	0	0	0	4.34782608695652	0	0	0	0	0	0	0	0	0	11.5942028985507	0	0	0	0	13.0434782608696
Chasico	0	0	0	0	0	0	115	0	0	0	0	0	0	0	0	0	0	0	0	0	0	0	0	115	124	92.7419	0	0	0	0	0	0	92.741935483871	0	0	0	0	0	0	0	0	0	0	0	0	0	0	0	0
Ñochilei-co	0	158	198	0	0	0	0	0	0	0	0	0	0	0	8	0	0	1	0	5	0	0	0	370	400	92.5	0	39.5	49.5	0	0	0	0	0	0	0	0	0	0	0	2	0	0	0.25	0	1.25	0	0	0
Lote 11 Ñacuñan	0	40	29	0	42	1	0	0	0	0	0	0	0	0	0	0	0	0	0	0	0	0	0	112	122	91.8033	0	32.7868852459016	23.7704918032787	0	34.4262295081967	0.819672131147541	0	0	0	0	0	0	0	0	0	0	0	0	0	0	0	0	0
Lihué Calel	0	81	45	0	94	0	81	0	0	0	0	57	0	0	2	0	101	0	0	0	0	13	0	474	518	91.5058	0	15.6370656370656	8.68725868725869	0	18.1467181467181	0	15.6370656370656	0	0	0	0	11.003861003861	0	0	0.386100386100386	0	19.4980694980695	0	0	0	0	2.50965250965251	0
Telteca	0	27	42	0	14	3	0	57	0	1	36	0	36	0	0	85	0	91	0	0	108	0	36	536	588	91.1565	0	4.59183673469388	7.14285714285714	0	2.38095238095238	0.510204081632653	0	9.69387755102041	0	0.170068027210884	6.12244897959184	0	6.12244897959184	0	0	14.4557823129252	0	15.4761904761905	0	0	18.3673469387755	0	6.12244897959184
Parque Luro	0	0	0	0	0	0	144	0	0	0	0	0	0	0	0	0	0	0	0	0	0	0	0	144	158	91.1392	0	0	0	0	0	0	91.1392405063291	0	0	0	0	0	0	0	0	0	0	0	0	0	0	0	0
Sierra de las Quijadas	0	104	36	0	360	0	272	31	0	7	1	3	23	0	15	9	0	50	0	0	58	0	34	1003	1114	90.0359	0	9.33572710951526	3.23159784560144	0	32.3159784560144	0	24.4165170556553	2.78276481149013	0	0.628366247755835	0.0897666068222621	0.269299820466786	2.06463195691203	0	1.34649910233393	0.807899461400359	0	4.48833034111311	0	0	5.2064631956912	0	3.05206463195691
Laguna La Felipa	0	16	0	0	0	0	0	0	0	0	0	0	0	0	0	0	0	0	0	0	0	0	0	16	18	88.8889	0	88.8888888888889	0	0	0	0	0	0	0	0	0	0	0	0	0	0	0	0	0	0	0	0	0
El Fisco	0	12	2	0	0	4	0	2	0	0	0	0	0	0	0	0	0	0	0	0	0	0	0	20	23	86.9565	0	52.1739130434783	8.69565217391304	0	0	17.3913043478261	0	8.69565217391304	0	0	0	0	0	0	0	0	0	0	0	0	0	0	0
Embalse Casa de Piedra	0	54	19	0	42	0	12	0	0	0	0	0	0	0	0	0	0	0	0	0	0	0	0	127	151	84.106	0	35.7615894039735	12.5827814569536	0	27.8145695364238	0	7.94701986754967	0	0	0	0	0	0	0	0	0	0	0	0	0	0	0	0
Punta Loma	0	13	9	0	4	0	0	0	0	0	0	0	0	0	0	0	0	0	0	0	0	0	0	26	33	78.7879	0	39.3939393939394	27.2727272727273	0	12.1212121212121	0	0	0	0	0	0	0	0	0	0	0	0	0	0	0	0	0	0
Arroyo Ramirez	0	0	0	0	0	0	0	0	0	0	0	0	0	1	0	0	0	0	1	0	0	0	0	2	3	66.6667	0	0	0	0	0	0	0	0	0	0	0	0	0	33.3333333333333	0	0	0	0	33.3333333333333	0	0	0	0
Presidente Sarmiento	0	0	0	0	0	0	0	0	8	0	1	0	0	0	0	0	0	0	0	0	1	0	0	10	15	66.6667	0	0	0	0	0	0	0	0	53.3333333333333	0	6.66666666666667	0	0	0	0	0	0	0	0	0	6.66666666666667	0	0
Complejo Islote Lobos	0	0	0	0	0	0	19	0	0	0	0	0	0	0	0	0	0	0	0	0	0	0	0	19	29	65.5172	0	0	0	0	0	0	65.5172413793103	0	0	0	0	0	0	0	0	0	0	0	0	0	0	0	0
Traslasierra	0	6	0	0	0	0	2	0	0	0	5	5	84	0	1	80	1	15	0	0	65	0	2	266	415	64.0964	0	1.44578313253012	0	0	0	0	0.481927710843374	0	0	0	1.20481927710843	1.20481927710843	20.2409638554217	0	0.240963855421687	19.2771084337349	0.240963855421687	3.6144578313253	0	0	15.6626506024096	0	0.481927710843374
Isleta Linda	0	0	0	131	0	0	0	0	20	0	0	0	0	24	0	0	0	0	0	0	0	0	0	175	324	54.0123	0	0	0	40.4320987654321	0	0	0	0	6.17283950617284	0	0	0	0	7.40740740740741	0	0	0	0	0	0	0	0	0
Ernesto Tornquist	0	56	0	0	0	0	0	0	0	0	0	0	0	0	0	0	0	0	0	0	0	0	0	56	111	50.4505	0	50.4504504504504	0	0	0	0	0	0	0	0	0	0	0	0	0	0	0	0	0	0	0	0	0
Puerto Lobos	0	0	0	0	0	0	5	0	0	0	0	0	0	0	0	0	0	0	0	0	0	0	0	5	10	50	0	0	0	0	0	0	50	0	0	0	0	0	0	0	0	0	0	0	0	0	0	0	0
Loma de las Tapias	0	4	0	0	0	0	0	0	0	0	0	0	0	0	0	0	0	0	10	0	22	0	1	37	81	45.679	0	4.93827160493827	0	0	0	0	0	0	0	0	0	0	0	0	0	0	0	0	12.3456790123457	0	27.1604938271605	0	1.23456790123457
Chancani	0	25	0	0	0	0	1	0	0	0	0	0	0	0	1	0	1	1	0	1	1	0	5	36	80	45	0	31.25	0	0	0	0	1.25	0	0	0	0	0	0	0	1.25	0	1.25	1.25	0	1.25	1.25	0	6.25
Isla Del Cerrito	0	0	0	0	0	0	0	0	0	0	0	0	0	5	0	0	0	0	59	0	0	0	0	64	157	40.7643	0	0	0	0	0	0	0	0	0	0	0	0	0	3.18471337579618	0	0	0	0	37.5796178343949	0	0	0	0
Afloramiento Limoso	0	0	0	0	0	0	0	0	2	0	0	0	0	0	0	0	0	0	0	0	1	0	0	3	9	33.3333	0	0	0	0	0	0	0	0	22.2222222222222	0	0	0	0	0	0	0	0	0	0	0	11.1111111111111	0	0
Meseta de Somuncurá	0	1576	992	0	83	0	0	0	0	0	0	0	0	0	0	0	0	0	0	0	0	0	0	2651	8287	31.9899	0	19.0177386267648	11.970556292989	0	1.00156872209485	0	0	0	0	0	0	0	0	0	0	0	0	0	0	0	0	0	0
Auca Mahuida	0	37	10	0	0	0	0	0	0	0	0	0	0	0	0	0	0	0	0	0	0	0	0	47	156	30.1282	0	23.7179487179487	6.41025641025641	0	0	0	0	0	0	0	0	0	0	0	0	0	0	0	0	0	0	0	0
Pampa de Achala	0	665	0	0	0	0	0	0	0	1	0	0	0	0	0	0	0	0	0	0	0	0	0	666	2286	29.1339	0	29.090113735783	0	0	0	0	0	0	0	0.0437445319335083	0	0	0	0	0	0	0	0	0	0	0	0	0
Taim Ecological Station	0	0	0	0	0	0	0	0	1	0	0	0	0	0	0	0	0	0	22	0	0	0	0	23	152	15.1316	0	0	0	0	0	0	0	0	0.657894736842105	0	0	0	0	0	0	0	0	0	14.4736842105263	0	0	0	0
La Quebrada	0	9	0	0	0	0	0	0	0	0	0	0	0	0	0	0	0	0	0	0	0	0	0	9	62	14.5161	0	14.5161290322581	0	0	0	0	0	0	0	0	0	0	0	0	0	0	0	0	0	0	0	0	0
Escuela Rural Enrique Berduc	0	0	0	1	0	0	0	0	0	0	0	0	0	0	0	0	0	0	0	0	0	0	0	1	7	14.2857	0	0	0	14.2857142857143	0	0	0	0	0	0	0	0	0	0	0	0	0	0	0	0	0	0	0
Río Pilcomayo	0	0	0	0	0	0	0	0	0	0	0	0	0	0	0	0	0	0	95	0	0	0	0	95	688	13.8081	0	0	0	0	0	0	0	0	0	0	0	0	0	0	0	0	0	0	13.8081395348837	0	0	0	0
Parque Nacional Rio Pilcomayo	0	0	0	0	0	0	0	0	0	0	0	0	0	0	0	0	0	0	95	0	0	0	0	95	710	13.3803	0	0	0	0	0	0	0	0	0	0	0	0	0	0	0	0	0	0	13.3802816901408	0	0	0	0
Laguna Hu	0	0	0	0	0	0	0	0	0	0	0	0	0	0	0	0	0	0	2	0	0	0	0	2	19	10.5263	0	0	0	0	0	0	0	0	0	0	0	0	0	0	0	0	0	0	10.5263157894737	0	0	0	0
Quebrada del Condorito	0	48	0	0	0	0	0	0	0	0	0	0	0	0	0	0	0	0	0	0	0	0	0	48	522	9.1954	0	9.19540229885057	0	0	0	0	0	0	0	0	0	0	0	0	0	0	0	0	0	0	0	0	0
San Miguel	0	0	0	0	0	0	0	0	0	0	0	0	0	0	0	0	0	0	1	0	0	0	0	1	25	4	0	0	0	0	0	0	0	0	0	0	0	0	0	0	0	0	0	0	4	0	0	0	0
Monte de las Barrancas	0	0	0	0	0	0	0	0	0	0	2	0	0	0	0	1	0	0	0	0	1	0	0	4	112	3.57143	0	0	0	0	0	0	0	0	0	0	1.78571428571429	0	0	0	0	0.892857142857143	0	0	0	0	0.892857142857143	0	0
Laguna Garzón	0	0	0	0	0	0	0	0	1	0	0	0	0	1	0	0	0	0	10	0	0	0	0	12	568	2.11268	0	0	0	0	0	0	0	0	0.176056338028169	0	0	0	0	0.176056338028169	0	0	0	0	1.76056338028169	0	0	0	0
Salinas Grandes	0	0	0	0	0	0	0	0	0	0	2	0	0	0	0	7	0	0	0	0	33	0	0	42	3235	1.2983	0	0	0	0	0	0	0	0	0	0	0.0618238021638331	0	0	0	0	0.216383307573416	0	0	0	0	1.02009273570325	0	0
Bañado la Estrella	0	0	0	0	0	0	0	0	0	0	0	0	0	0	0	0	0	0	39	0	0	0	0	39	5146	0.75787	0	0	0	0	0	0	0	0	0	0	0	0	0	0	0	0	0	0	0.757870190439176	0	0	0	0
La Payunia	0	1	0	0	0	0	0	0	0	0	0	0	0	0	0	0	0	0	0	0	0	0	0	1	1077	0.0928505	0	0.0928505106778087	0	0	0	0	0	0	0	0	0	0	0	0	0	0	0	0	0	0	0	0	0
Total	16510	5546	3383	3562	1922	110	1646	112	8815	42	124	139	147	1515	32	277	117	167	805	6	326	13	87	45403	114187	39.762
																										25.3032

## Sheet: 2070
	Pixels count by risk values																			Pixels count by risk values (%)
Protected areas	1	3	6	7	9	10	12	13	14	16	17	20	21	24	28	31	Total risk (pixels count)	Total surface (pixels count)	Total risk %	1	3	6	7	9	10	12	13	14	16	17	20	21	24	28	31
Montes del Queguay	273	0	0	0	0	0	0	0	0	0	0	0	0	0	0	0	273	293	93.1741	93.1740614334471	0	0	0	0	0	0	0	0	0	0	0	0	0	0	0
El Gato y Lomas Limpias	1338	0	0	1	0	0	0	0	0	0	0	0	0	0	0	0	1339	1471	91.0265	90.9585316111489	0	0	0.0679809653297077	0	0	0	0	0	0	0	0	0	0	0	0
El Palmar	110	0	0	0	0	0	0	0	0	0	0	0	0	0	0	0	110	126	87.3016	87.3015873015873	0	0	0	0	0	0	0	0	0	0	0	0	0	0	0
Esteros de Farrapos e Islas del Río Uruguay	214	0	0	0	0	0	0	0	0	0	0	0	0	0	0	0	214	253	84.585	84.5849802371542	0	0	0	0	0	0	0	0	0	0	0	0	0	0	0
Laguna Salada Grande	2678	0	0	379	0	0	0	0	419	0	0	0	59	0	0	0	3535	4693	75.325	57.0637119113573	0	0	8.07585766034519	0	0	0	0	8.92819092265076	0	0	0	1.2571915619007	0	0	0
Bahía Blanca Bahía Falsa y Bahía Verde	223	2	2	66	0	0	3	0	0	0	0	0	0	0	0	0	296	422	70.1422	52.8436018957346	0.4739336492891	0.4739336492891	15.6398104265403	0	0	0.710900473933649	0	0	0	0	0	0	0	0	0
Bahía de Samborombón	4578	0	0	1770	0	0	0	0	69	0	0	0	3	0	0	0	6420	8665	74.0912	52.8332371609925	0	0	20.4270051933064	0	0	0	0	0.796306982111945	0	0	0	0.0346220427005193	0	0	0
Rincón de Santa María	96	0	0	0	0	0	0	0	0	0	0	0	0	0	0	0	96	100	96	96	0	0	0	0	0	0	0	0	0	0	0	0	0	0	0
Iberá	304	0	0	1902	0	0	0	0	731	0	0	0	10678	0	1230	0	14845	16441	90.2926	1.84903594671857	0	0	11.5686393771668	0	0	0	0	4.44620156924761	0	0	0	64.9473876284897	0	7.48129675810474	0
Lagoa do Peixe	3	0	0	2	0	0	0	0	24	0	0	0	124	0	0	0	153	290	52.7586	1.03448275862069	0	0	0.689655172413793	0	0	0	0	8.27586206896552	0	0	0	42.7586206896552	0	0	0
Lagunas y Esteros del Iberá	0	0	0	0	0	0	0	0	25	0	0	0	279	0	0	0	304	313	97.1246	0	0	0	0	0	0	0	0	7.98722044728434	0	0	0	89.1373801916933	0	0	0
Mburucuyá	0	0	0	0	0	0	0	0	0	0	0	0	233	0	0	0	233	255	91.3725	0	0	0	0	0	0	0	0	0	0	0	0	91.3725490196078	0	0	0
Telteca	0	27	0	0	0	0	0	11	0	15	10	251	0	222	0	0	536	588	91.1565	0	4.59183673469388	0	0	0	0	0	1.87074829931973	0	2.55102040816327	1.70068027210884	42.687074829932	0	37.7551020408163	0	0
Agua Dulce	0	0	0	0	0	0	0	0	0	0	0	0	0	0	48	0	48	104	46.1538	0	0	0	0	0	0	0	0	0	0	0	0	0	0	46.1538461538462	0
Isla Del Cerrito	0	0	0	0	0	0	0	0	0	0	0	0	61	0	3	0	64	157	40.7643	0	0	0	0	0	0	0	0	0	0	0	0	38.8535031847134	0	1.91082802547771	0
Esteros y Algarrobales del Río Uruguay	22	0	0	0	0	0	0	0	0	0	0	0	0	0	0	0	22	23	95.6522	95.6521739130435	0	0	0	0	0	0	0	0	0	0	0	0	0	0	0
Isla de Las Damas	21	0	0	0	0	0	0	0	0	0	0	0	0	0	0	0	21	22	95.4545	95.4545454545455	0	0	0	0	0	0	0	0	0	0	0	0	0	0	0
Rincón de Franqura	15	0	0	0	0	0	0	0	0	0	0	0	0	0	0	0	15	16	93.75	93.75	0	0	0	0	0	0	0	0	0	0	0	0	0	0	0
Rincón de Ajó	13	0	0	0	0	0	0	0	0	0	0	0	0	0	0	0	13	14	92.8571	92.8571428571429	0	0	0	0	0	0	0	0	0	0	0	0	0	0	0
Campos del Tuyú	36	0	0	0	0	0	0	0	0	0	0	0	0	0	0	0	36	39	92.3077	92.3076923076923	0	0	0	0	0	0	0	0	0	0	0	0	0	0	0
Bahía de San Antonio	22	0	0	0	4	0	186	0	0	0	0	0	0	0	0	0	212	236	89.8305	9.32203389830508	0	0	0	1.69491525423729	0	78.8135593220339	0	0	0	0	0	0	0	0	0
La Aurora del Palmar	24	0	0	1	0	0	0	0	0	0	0	0	0	0	0	0	25	31	80.6452	77.4193548387097	0	0	3.2258064516129	0	0	0	0	0	0	0	0	0	0	0	0
Golfo San José	1	0	0	1	0	0	5	0	0	3	0	0	0	0	0	0	10	15	66.6667	6.66666666666667	0	0	6.66666666666667	0	0	33.3333333333333	0	0	20	0	0	0	0	0	0
Pehuen Co-Monte Hermoso	16	0	0	11	0	0	0	0	0	0	0	0	0	0	0	0	27	248	10.8871	6.45161290322581	0	0	4.43548387096774	0	0	0	0	0	0	0	0	0	0	0	0
Punta Lara	5	0	0	65	0	0	0	0	1	0	0	0	0	0	0	0	71	78	91.0256	6.41025641025641	0	0	83.3333333333333	0	0	0	0	1.28205128205128	0	0	0	0	0	0	0
Localidad Rupestre Chamangá	6	0	0	3	0	0	0	0	0	0	0	0	0	0	0	0	9	184	4.8913	3.26086956521739	0	0	1.6304347826087	0	0	0	0	0	0	0	0	0	0	0	0
Humedales del Santa Lucía	314	0	0	504	0	0	0	0	13	0	0	0	0	0	0	0	831	1327	62.6225	23.6623963828184	0	0	37.9804069329314	0	0	0	0	0.979653353428787	0	0	0	0	0	0	0
Potrero 7b	7	0	0	0	0	0	0	0	0	0	0	0	0	0	0	0	7	31	22.5806	22.5806451612903	0	0	0	0	0	0	0	0	0	0	0	0	0	0	0
Ciervo de los Pantanos	2	0	0	1	0	0	0	0	0	0	0	0	0	0	0	0	3	86	3.48837	2.32558139534884	0	0	1.16279069767442	0	0	0	0	0	0	0	0	0	0	0	0
Islas de Victoria	1210	0	0	0	0	0	0	0	0	0	0	0	0	0	0	0	1210	6483	18.6642	18.6641986734536	0	0	0	0	0	0	0	0	0	0	0	0	0	0	0
La Loca	5	0	0	1	0	0	0	0	0	0	0	0	0	0	0	0	6	28	21.4286	17.8571428571429	0	0	3.57142857142857	0	0	0	0	0	0	0	0	0	0	0	0
Caleta de los Loros	5	0	0	0	0	0	39	0	0	0	0	0	0	0	0	0	44	46	95.6522	10.8695652173913	0	0	0	0	0	84.7826086956522	0	0	0	0	0	0	0	0	0
Valle del Lunarejo	6	0	0	0	0	0	0	0	0	0	0	0	0	0	0	0	6	426	1.40845	1.40845070422535	0	0	0	0	0	0	0	0	0	0	0	0	0	0	0
Ñacuñan	2	100	2	1	0	297	0	0	1	0	6	0	0	0	0	0	409	423	96.6903	0.472813238770686	23.6406619385343	0.472813238770686	0.236406619385343	0	70.2127659574468	0	0	0.236406619385343	0	1.41843971631206	0	0	0	0	0
Valle Cretacico	6	1245	712	0	304	0	176	0	0	0	0	0	0	0	0	0	2443	3940	62.0051	0.152284263959391	31.5989847715736	18.0710659898477	0	7.71573604060914	0	4.46700507614213	0	0	0	0	0	0	0	0	0
Bahía San Blas	2	1127	463	1	232	0	51	4	0	5	0	0	0	0	0	0	1885	2200	85.6818	0.0909090909090909	51.2272727272727	21.0454545454545	0.0454545454545455	10.5454545454545	0	2.31818181818182	0.181818181818182	0	0.227272727272727	0	0	0	0	0	0
Arroyo Saladillo	2	0	0	0	0	0	0	0	0	0	0	0	0	0	0	0	2	2858	0.069979	0.0699790062981106	0	0	0	0	0	0	0	0	0	0	0	0	0	0	0
Bañados del Río Dulce y Laguna de Mar Chiquita	14	26	0	0	0	6	0	0	0	0	0	0	0	0	0	0	46	31377	0.146604	0.0446186697262326	0.0828632437772891	0	0	0	0.0191222870255283	0	0	0	0	0	0	0	0	0	0
Reserva Natural Otamendi	2	0	0	1	0	0	0	0	0	0	0	0	0	0	0	0	3	64	4.6875	3125	0	0	1.5625	0	0	0	0	0	0	0	0	0	0	0	0
Punta Bermeja	6	0	0	0	0	0	7	0	0	0	0	0	0	0	0	0	13	15	86.6667	40	0	0	0	0	0	46.6666666666667	0	0	0	0	0	0	0	0	0
Cayastá	1	0	0	4	0	0	0	0	0	0	0	0	0	0	0	0	5	5	100	20	0	0	80	0	0	0	0	0	0	0	0	0	0	0	0
Islas de Santa Fé	2	0	0	0	0	0	0	0	0	0	0	0	0	0	0	0	2	50	4	4	0	0	0	0	0	0	0	0	0	0	0	0	0	0	0
Boca de la Laguna Herradura	0	0	0	0	0	0	0	0	0	0	0	0	0	0	4	0	4	4	100	0	0	0	0	0	0	0	0	0	0	0	0	0	0	100	0
Boca del Rio Bermejo	0	0	0	0	0	0	0	0	0	0	0	0	0	0	4	0	4	4	100	0	0	0	0	0	0	0	0	0	0	0	0	0	0	100	0
Bosque Petrificado Valcheta	0	1	1	0	0	0	0	0	0	0	0	0	0	0	0	0	2	2	100	0	50	50	0	0	0	0	0	0	0	0	0	0	0	0	0
Divisadero Largo	0	2	2	0	1	0	1	0	0	0	0	0	0	0	0	0	6	6	100	0	33.3333333333333	33.3333333333333	0	16.6666666666667	0	16.6666666666667	0	0	0	0	0	0	0	0	0
Estancia Ralicó	0	0	6	0	37	2	104	29	0	40	2	0	0	0	0	0	220	220	100	0	0	2.72727272727273	0	16.8181818181818	0.909090909090909	47.2727272727273	13.1818181818182	0	18.1818181818182	0.909090909090909	0	0	0	0	0
Granja Esperanza	0	0	1	0	0	0	0	0	0	0	0	0	0	0	0	0	1	1	100	0	0	100	0	0	0	0	0	0	0	0	0	0	0	0	0
Puerto Dalmacia	0	0	0	0	0	0	0	0	0	0	0	0	0	0	3	0	3	3	100	0	0	0	0	0	0	0	0	0	0	0	0	0	0	100	0
Zanjon de Loreto	0	0	0	0	0	0	0	0	0	0	0	0	0	0	17	0	17	17	100	0	0	0	0	0	0	0	0	0	0	0	0	0	0	100	0
La Reforma	0	0	6	0	121	0	0	0	0	0	0	0	0	0	0	0	127	128	99.2188	0	0	4.6875	0	94.53125	0	0	0	0	0	0	0	0	0	0	0
Limay Mahuida	0	0	51	0	57	0	2	0	0	0	0	0	0	0	0	0	110	113	97.3451	0	0	45.1327433628319	0	50.4424778761062	0	1.76991150442478	0	0	0	0	0	0	0	0	0
Laguna Guatrache	0	0	0	0	0	0	80	0	0	0	0	0	0	0	0	0	80	83	96.3855	0	0	0	0	0	0	96.3855421686747	0	0	0	0	0	0	0	0	0
Salitral Encantado	0	62	637	0	387	0	349	0	0	0	0	0	0	0	0	0	1435	1521	94.3458	0	4.07626561472715	41.8803418803419	0	25.4437869822485	0	22.9454306377383	0	0	0	0	0	0	0	0	0
Pichi Mahuida	0	0	82	0	24	0	17	0	0	0	0	0	0	0	0	0	123	131	93.8931	0	0	62.5954198473283	0	18.3206106870229	0	12.9770992366412	0	0	0	0	0	0	0	0	0
El Mangrullo	0	0	0	0	80	0	53	0	0	0	0	0	0	0	0	0	133	143	93.007	0	0	0	0	55.9440559440559	0	37.0629370629371	0	0	0	0	0	0	0	0	0
Estancia Santa Catalina	0	1	8	0	2	0	0	0	0	2	0	0	0	0	0	0	13	14	92.8571	0	7.14285714285714	57.1428571428571	0	14.2857142857143	0	0	0	0	14.2857142857143	0	0	0	0	0	0
Reserva Natural Villavicencio	0	1	9	0	11	0	5	0	0	0	0	0	0	0	0	0	26	28	92.8571	0	3.57142857142857	32.1428571428571	0	39.2857142857143	0	17.8571428571429	0	0	0	0	0	0	0	0	0
Villavicencio	0	1	9	0	11	0	5	0	0	0	0	0	0	0	0	0	26	28	92.8571	0	3.57142857142857	32.1428571428571	0	39.2857142857143	0	17.8571428571429	0	0	0	0	0	0	0	0	0
Sierra Pintada	0	43	2	0	0	0	0	2	0	0	0	17	0	0	0	0	64	69	92.7536	0	62.3188405797101	2.89855072463768	0	0	0	0	2.89855072463768	0	0	0	24.6376811594203	0	0	0	0
Chasico	0	0	0	0	0	0	115	0	0	0	0	0	0	0	0	0	115	124	92.7419	0	0	0	0	0	0	92.741935483871	0	0	0	0	0	0	0	0	0
Ñochilei-co	0	158	198	0	0	0	0	0	0	13	0	1	0	0	0	0	370	400	92.5	0	39.5	49.5	0	0	0	0	0	0	3.25	0	0.25	0	0	0	0
Iberá - Rincón del Socorro/Iberá	0	0	0	212	0	0	0	0	179	0	0	0	24	0	0	0	415	449	92.4276	0	0	0	47.2160356347439	0	0	0	0	39.8663697104677	0	0	0	5.34521158129176	0	0	0
Lote 11 Ñacuñan	0	0	0	0	0	40	0	29	0	42	1	0	0	0	0	0	112	122	91.8033	0	0	0	0	0	32.7868852459016	0	23.7704918032787	0	34.4262295081967	0.819672131147541	0	0	0	0	0
Lihué Calel	0	81	45	0	94	0	252	0	0	2	0	0	0	0	0	0	474	518	91.5058	0	15.6370656370656	8.68725868725869	0	18.1467181467181	0	48.6486486486487	0	0	0.386100386100386	0	0	0	0	0	0
Parque Luro	0	0	0	0	0	0	144	0	0	0	0	0	0	0	0	0	144	158	91.1392	0	0	0	0	0	0	91.1392405063291	0	0	0	0	0	0	0	0	0
Sierra de las Quijadas	0	104	0	0	1	0	275	0	0	381	0	174	0	68	0	0	1003	1114	90.0359	0	9.33572710951526	0	0	0.0897666068222621	0	24.6858168761221	0	0	34.2010771992819	0	15.6193895870736	0	6.10412926391382	0	0
Laguna La Felipa	0	16	0	0	0	0	0	0	0	0	0	0	0	0	0	0	16	18	88.8889	0	88.8888888888889	0	0	0	0	0	0	0	0	0	0	0	0	0	0
El Fisco	0	15	3	0	0	1	0	1	0	0	0	0	0	0	0	0	20	23	86.9565	0	65.2173913043478	13.0434782608696	0	0	4.34782608695652	0	4.34782608695652	0	0	0	0	0	0	0	0
Embalse Casa de Piedra	0	54	19	0	42	0	12	0	0	0	0	0	0	0	0	0	127	151	84.106	0	35.7615894039735	12.5827814569536	0	27.8145695364238	0	7.94701986754967	0	0	0	0	0	0	0	0	0
Punta Loma	0	13	9	0	4	0	0	0	0	0	0	0	0	0	0	0	26	33	78.7879	0	39.3939393939394	27.2727272727273	0	12.1212121212121	0	0	0	0	0	0	0	0	0	0	0
Arroyo Ramirez	0	0	0	0	0	0	0	0	0	0	0	0	0	0	2	0	2	3	66.6667	0	0	0	0	0	0	0	0	0	0	0	0	0	0	66.6666666666667	0
Presidente Sarmiento	0	0	0	0	0	0	0	0	8	0	2	0	0	0	0	0	10	15	66.6667	0	0	0	0	0	0	0	0	53.3333333333333	0	13.3333333333333	0	0	0	0	0
Complejo Islote Lobos	0	0	0	0	0	0	19	0	0	0	0	0	0	0	0	0	19	29	65.5172	0	0	0	0	0	0	65.5172413793103	0	0	0	0	0	0	0	0	0
Traslasierra	0	6	0	0	0	0	8	0	0	1	0	101	0	105	0	45	266	415	64.0964	0	1.44578313253012	0	0	0	0	1.92771084337349	0	0	0.240963855421687	0	24.3373493975904	0	25.3012048192771	0	10.8433734939759
Isleta Linda	0	0	0	13	0	0	0	0	36	0	0	0	58	0	68	0	175	324	54.0123	0	0	0	4.01234567901235	0	0	0	0	11.1111111111111	0	0	0	17.9012345679012	0	20.9876543209877	0
Ernesto Tornquist	0	56	0	0	0	0	0	0	0	0	0	0	0	0	0	0	56	111	50.4505	0	50.4504504504504	0	0	0	0	0	0	0	0	0	0	0	0	0	0
Puerto Lobos	0	0	0	0	0	0	5	0	0	0	0	0	0	0	0	0	5	10	50	0	0	0	0	0	0	50	0	0	0	0	0	0	0	0	0
Loma de las Tapias	0	4	0	0	0	0	0	0	2	0	13	1	6	9	2	0	37	81	45.679	0	4.93827160493827	0	0	0	0	0	0	2.46913580246914	0	16.0493827160494	1.23456790123457	7.40740740740741	11.1111111111111	2.46913580246914	0
Chancani	0	25	0	0	0	0	2	0	0	2	0	6	0	1	0	0	36	80	45	0	31.25	0	0	0	0	2.5	0	0	2.5	0	7.5	0	1.25	0	0
Afloramiento Limoso	0	0	0	0	0	0	0	0	2	0	0	0	0	1	0	0	3	9	33.3333	0	0	0	0	0	0	0	0	22.2222222222222	0	0	0	0	11.1111111111111	0	0
Meseta de Somuncurá	0	1576	992	0	83	0	0	0	0	0	0	0	0	0	0	0	2651	8287	31.9899	0	19.0177386267648	11.970556292989	0	1.00156872209485	0	0	0	0	0	0	0	0	0	0	0
Auca Mahuida	0	37	10	0	0	0	0	0	0	0	0	0	0	0	0	0	47	156	30.1282	0	23.7179487179487	6.41025641025641	0	0	0	0	0	0	0	0	0	0	0	0	0
Pampa de Achala	0	665	0	0	0	0	0	0	0	1	0	0	0	0	0	0	666	2286	29.1339	0	29.090113735783	0	0	0	0	0	0	0	0.0437445319335083	0	0	0	0	0	0
Taim Ecological Station	0	0	0	0	0	0	0	0	3	0	0	0	20	0	0	0	23	152	15.1316	0	0	0	0	0	0	0	0	1.97368421052632	0	0	0	13.1578947368421	0	0	0
La Quebrada	0	9	0	0	0	0	0	0	0	0	0	0	0	0	0	0	9	62	14.5161	0	14.5161290322581	0	0	0	0	0	0	0	0	0	0	0	0	0	0
Escuela Rural Enrique Berduc	0	0	0	1	0	0	0	0	0	0	0	0	0	0	0	0	1	7	14.2857	0	0	0	14.2857142857143	0	0	0	0	0	0	0	0	0	0	0	0
Río Pilcomayo	0	0	0	0	0	0	0	0	0	0	0	0	0	0	95	0	95	688	13.8081	0	0	0	0	0	0	0	0	0	0	0	0	0	0	13.8081395348837	0
Parque Nacional Rio Pilcomayo	0	0	0	0	0	0	0	0	0	0	0	0	0	0	95	0	95	710	13.3803	0	0	0	0	0	0	0	0	0	0	0	0	0	0	13.3802816901408	0
Laguna Hu	0	0	0	0	0	0	0	0	0	0	0	0	0	0	2	0	2	19	10.5263	0	0	0	0	0	0	0	0	0	0	0	0	0	0	10.5263157894737	0
Quebrada del Condorito	0	48	0	0	0	0	0	0	0	0	0	0	0	0	0	0	48	522	9.1954	0	9.19540229885057	0	0	0	0	0	0	0	0	0	0	0	0	0	0
San Miguel	0	0	0	0	0	0	0	0	0	0	0	0	1	0	0	0	1	25	4	0	0	0	0	0	0	0	0	0	0	0	0	4	0	0	0
Monte de las Barrancas	0	0	0	0	0	0	0	0	0	0	0	0	0	4	0	0	4	112	3.57143	0	0	0	0	0	0	0	0	0	0	0	0	0	3.57142857142857	0	0
Laguna Garzón	0	0	0	0	0	0	0	0	3	0	0	0	9	0	0	0	12	568	2.11268	0	0	0	0	0	0	0	0	0.528169014084507	0	0	0	1.58450704225352	0	0	0
Salinas Grandes	0	0	0	0	0	0	0	0	0	0	0	0	0	37	0	5	42	3235	1.2983	0	0	0	0	0	0	0	0	0	0	0	0	0	1.14374034003091	0	0.154559505409583
Bañado la Estrella	0	0	0	0	0	0	0	0	0	0	0	0	0	0	39	0	39	5146	0.75787	0	0	0	0	0	0	0	0	0	0	0	0	0	0	0.757870190439176	0
La Payunia	0	1	0	0	0	0	0	0	0	0	0	0	0	0	0	0	1	1077	0.0928505	0	0.0928505106778087	0	0	0	0	0	0	0	0	0	0	0	0	0	0
Total	11584	5506	3269	4940	1495	346	1915	76	1516	507	34	551	11555	447	1612	50	45403	114187	39.762
																			29.6172
